# Supplementary material for: Aging-Induced Changes in Cutibacterium acnes and Their Effects on Skin Elasticity and Wrinkle Formation
Source: Microorganisms. 2024 Oct 29;12(11):2179. doi: 10.3390/microorganisms12112179 (PMC11596587; doi:10.3390/microorganisms12112179)
Supplement: Supplementary file 1 [file microorganisms-12-02179-s001.zip]

Archive with 1 entries (1 files):
- microorganisms-3265366-supplementary.pdf
